# Supplementary material for: Mining Sources of Resistance to Durum Leaf Rust among Tetraploid Wheat Accessions from CIMMYT’s Germplasm Bank
Source: Plants (Basel). 2022 Dec 22;12(1):49. doi: 10.3390/plants12010049 (PMC9823849; doi:10.3390/plants12010049)
Supplement: Supplementary file 1 [file plants-12-00049-s001.zip]

Archive with 1 entries (1 files):
- plants-2031394-supplementary.pdf
